# Supplementary material for: Baseline Findings from Dual-Phase Amyloid PET Study in Newly Diagnosed Multiple Sclerosis: Exploring Its Potential as a Biomarker of Myelination and Neurodegeneration
Source: J Pers Med. 2025 Nov 1;15(11):520. doi: 10.3390/jpm15110520 (PMC12653326; doi:10.3390/jpm15110520)
Supplement: Supplementary file 1 [file jpm-15-00520-s001.zip]

Archive with 1 entries (1 files):
- jpm-3803386-supplementary.pdf
